# Supplementary material for: Elevated Thyroxine Concentration and Lithium Intoxication—An Analysis Based on the LiSIE Retrospective Cohort Study
Source: J Clin Med. 2022 May 27;11(11):3041. doi: 10.3390/jcm11113041 (PMC9181082; doi:10.3390/jcm11113041)
Supplement: Supplementary file 1 [file jcm-11-03041-s001.zip]

Archive with 1 entries (1 files):
- jcm-1724373-supplementary.pdf
